# Supplementary material for: Integrating Ataxia Evaluation into Tumor-Induced Hearing Loss Model to Comprehensively Study NF2-Related Schwannomatosis
Source: Cancers (Basel). 2024 May 22;16(11):1961. doi: 10.3390/cancers16111961 (PMC11171041; doi:10.3390/cancers16111961)
Supplement: Supplementary file 1 [file cancers-16-01961-s001.zip]

Archive with 6 entries (6 files):
- Cancers-3003283_Supplementary materials.pdf
- Video 1.MP4
- Video 2.MP4
- Video 3.MP4
- Video 4.MP4
- Video 5.MP4
